# Supplementary material for: HDAC2- and EZH2-Mediated Histone Modifications Induce PDK1 Expression through miR-148a Downregulation in Breast Cancer Progression and Adriamycin Resistance
Source: Cancers (Basel). 2022 Jul 23;14(15):3600. doi: 10.3390/cancers14153600 (PMC9329997; doi:10.3390/cancers14153600)
Supplement: Supplementary file 1 [file cancers-14-03600-s001.zip]

Archive with 3 entries (2 files):
- cancers-1791213-supplementary materials/
- cancers-1791213-supplementary materials/supplementary 2 RAW WB bands.rar
- cancers-1791213-supplementary materials/Supplementary Figures and Table.pdf
